# Supplementary material for: Estimation of the nature and magnitude of mental distress in the population associated with ultra-processed food consumption
Source: Front Nutr. 2025 Nov 26;12:1562286. doi: 10.3389/fnut.2025.1562286 (PMC12689381; doi:10.3389/fnut.2025.1562286)
Supplement: Supplementary file 3 [file Table_1.XLSX]

## Sheet: Supplementary Table 1
Supplementary Table 1: Sample size by age, biological sex, country, region and language
	Total N	18-24 years	25-34 years	35-44 years	45-54 years	55-64 years	65-74 years	75+ years	Female	Male
Algeria	11271	2227	2007	3089	2037	1245	571	95	6029	5242
Angola	4573	1625	1368	737	453	299	81	10	2487	2086
Argentina	16679	2033	1548	2040	2779	3851	3330	1098	9301	7378
Armenia	721	14	13	67	170	256	160	41	556	165
Australia	4427	902	382	295	448	840	946	614	2177	2250
Azerbaijan	438	3	9	36	114	153	105	18	341	97
Bangladesh	3075	464	702	656	568	398	240	47	1745	1330
Belarus	613	25	18	50	150	224	126	20	470	143
Belgium	1719	81	44	90	234	439	529	302	769	950
Bolivia	2886	368	237	473	590	680	440	98	1631	1255
Brazil	18622	1008	972	3152	4474	5622	2813	581	10647	7975
Cameroon	1589	439	521	343	175	74	34	3	869	720
Canada	5889	711	443	417	448	1094	1639	1137	3082	2807
Chile	4632	229	108	294	819	1539	1353	290	2987	1645
Colombia	11466	3719	2177	1691	1484	1377	865	153	6258	5208
Costa Rica	1440	61	85	229	311	437	240	77	718	722
Cote d'Ivoire	1404	304	422	350	182	104	32	10	586	818
Democratic Republic of the Congo	1473	433	486	257	153	96	40	8	693	780
Dominican Republic	2020	172	236	401	463	464	242	42	1047	973
Ecuador	2800	458	175	346	532	730	464	95	1482	1318
Egypt	24802	3667	4154	6907	5616	3139	1124	195	12450	12352
El Salvador	1982	140	251	415	465	454	222	35	819	1163
France	10339	1300	396	562	1152	2248	2934	1747	7009	3330
Georgia	522	10	1	27	106	219	135	24	362	160
Germany	6362	1215	241	406	883	1872	1314	431	3159	3203
Guatemala	3401	302	376	712	858	743	330	80	1782	1619
Honduras	2451	213	360	558	541	539	202	38	1158	1293
India	45077	10890	6515	5865	7573	7998	4995	1241	21416	23661
Iraq	6538	2112	1103	1136	1110	778	267	32	3795	2743
Ireland	1728	30	32	89	271	564	547	195	963	765
Israel	966	82	38	72	154	266	249	105	728	238
Italy	9543	92	104	204	752	2966	3975	1450	5520	4023
Jordan	8467	1000	1266	2276	2261	1306	308	50	5251	3216
Kazakhstan	265	10	13	24	65	94	53	6	203	62
Kenya	1842	130	491	552	414	203	42	10	1063	779
Kyrgyzstan	704	35	32	119	246	205	65	2	514	190
Malaysia	1310	31	39	121	249	457	342	71	846	464
Mexico	23742	7743	3879	3227	2993	3279	2096	525	10755	12987
Morocco	7464	860	1486	1889	1578	1144	436	71	3796	3668
Mozambique	4509	891	1705	1161	446	232	59	15	2298	2211
New Zealand	1632	19	13	44	206	447	545	358	812	820
Nicaragua	2666	287	377	621	566	575	198	42	1517	1149
Nigeria	7302	484	1160	1941	1879	1331	439	68	3726	3576
Pakistan	17707	2810	3228	3757	3306	2663	1532	411	9543	8164
Panama	1967	210	269	415	395	413	202	63	1113	854
Paraguay	3573	342	625	1029	750	555	230	42	1962	1611
Peru	6752	2232	825	658	888	1160	808	181	3655	3097
Philippines	7461	634	506	1099	2210	1981	869	162	4792	2669
Portugal	2195	82	57	170	448	691	555	192	1334	861
Puerto Rico	1326	19	26	76	172	432	443	158	760	566
Republic of Moldova	384	8	9	46	101	128	80	12	278	106
Saudi Arabia	3615	311	529	903	985	675	194	18	1830	1785
Singapore	1197	219	116	118	221	303	170	50	660	537
South Africa	6731	983	1072	1177	1169	1119	861	350	4194	2537
Spain	11482	2934	1604	1407	1765	2103	1249	420	6596	4886
Sri Lanka	2245	120	201	268	437	643	406	170	1240	1005
Sudan	323	87	111	56	33	21	13	2	213	110
Syria	219	61	55	36	34	17	14	2	119	100
Tajikistan	285	27	22	55	107	50	20	4	186	99
Tanzania	1951	478	928	373	104	51	16	1	679	1272
Trinidad and Tobago	1821	27	112	387	495	468	262	70	1069	752
Tunisia	3421	108	342	799	950	745	402	75	1575	1846
Ukraine	2904	26	33	219	674	1165	673	114	2241	663
United Arab Emirates	1600	185	296	387	345	245	118	24	796	804
United Kingdom	9083	1172	908	782	1051	2027	1991	1152	4677	4406
United States	17364	1503	675	704	1067	2771	5212	5432	9611	7753
Uruguay	3552	94	143	433	801	1070	799	212	1810	1742
Uzbekistan	832	45	39	153	258	241	83	13	612	220
Venezuela	15164	2614	1842	2498	3017	3147	1648	398	7860	7304
Yemen	8444	2031	3193	2109	841	204	60	6	3563	4881
Zimbabwe	1787	161	454	479	358	216	92	27	862	925
Global	406736	66342	54205	64534	69950	76285	54129	21291	217647	189089
Anglosphere (English speaking respondents)	39261	4202	2498	2595	3746	7525	10208	8487	20874	18387
Language	TOTAL N
English	123903
Spanish	120836
French	20571
Arabic	72994
German	6091
Portuguese (EU)	11301
Portuguese (BR)	18634
Italian	9520
Swahili	1967
Chinese (Mandarin)	172
Hindi	12382
Hebrew	725
Russian	7640

## Sheet: Supplementary Table 2
Supplementary Table 2: Demographic and social determinants included in this study
Feature number	Feature Category	List of Features
1	Age	Age_18
2		Age_18-24
3		Age_19
4		Age_20
5		Age_21-24
6		Age_25-34
7		Age_35-44
8		Age_45-54
9		Age_55-64
10		Age_65-74
11		Age_75-84
12		Age_85+
13	Biological Sex	Biological Sex_Female
14		Biological Sex_Male
15		Biological Sex_Other/Intersex
16		Biological Sex_Prefer not to say
17	Language	Language_Arabic
18		Language_Brazilian Portuguese
19		Language_English
20		Language_French
21		Language_German
22		Language_Hindi
23		Language_Italian
24		Language_Mandarin
25		Language_Portuguese
26		Language_Russian
27		Language_Spanish
28		Language_Swahili
29	Education	Education_Associate’s Degree
30		Education_Bachelor's Degree
31		Education_High School
32		Education_J.D.
33		Education_M.D.
34		Education_Master's Degree
35		Education_Other
36		Education_PhD
37		Education_Prefer not to say
38		Education_Primary Education
39		Education_Scuola superiore
40		Education_Some High School
41		Education_Vocational certification
42	Employment	Employment_Employed /Self employed
43		Employment_Homemaker
44		Employment_Not able to work
45		Employment_Retired
46		Employment_Studying
47		Employment_Unemployed
48	Exercise	Frequency of doing exercise_Every day
49		Frequency of doing exercise_Less than once a week
50		Frequency of doing exercise_Once a week
51		Frequency of doing exercise_Rarely/Never
52		Frequency of doing exercise_Several days a week
53	Sleep	Frequency of getting a good nights sleep_All of the time
54		Frequency of getting a good nights sleep_Hardly ever
55		Frequency of getting a good nights sleep_Most of the time
56		Frequency of getting a good nights sleep_Some of the time
57	Socializing	Frequency of Socializing_1-3 times a month
58		Frequency of Socializing_Once a week
59		Frequency of Socializing_Rarely/Never
60		Frequency of Socializing_Several days a week
61	Diet	Processed food in diet_A few times a month
62		Processed food in diet_A few times a week
63		Processed food in diet_Once a day
64		Processed food in diet_Rarely/Never
65		Processed food in diet_Several times a day
66	Substance Use	Alcoholic beverages
67		Amphetamine type stimulants (e.g. speed| diet pills| ecstasy| etc.)
68		Cannabis
69		Cigarrillo
70		Melatonina
71		Opioids
72		Sedatives or Sleeping Pills
73		Tobacco products
74		Vaping products
75	Adulthood traumas/adversities	Sudden or premature death of a loved one
76		Divorce/separation or family breakup
77		Extreme poverty leading to homelessness and/or hunger.
78		Forced family control over major life decisions (e.g. marriage)
79		Prolonged sexual abuse or severe sexual assault.
80		Displacement from your home due to political environmental or economic reasons
81		Loss of your job or livelihood leading to an inability to make ends meet.
82		Cyberbullying or online abuse
83		Threatening coercive or controlling behavior by another person
84		Caring for a child or partner with a major chronic disability or illness
85		I did not experience any of the above
86		Involvement or close witness to a war
87		Life threatening or debilitating injury or illness.
88		Suffered a loss in a major fire flood earthquake or natural disaster
89		None of the above
90	Childhood traumas/adversities	Sudden or premature death of a parent or sibling
91		Prolonged emotional or psychological abuse or neglect from parent/caregiver
92		Prolonged physical abuse or severe physical assault
93		Physical violence in the home between family members
94		Prolonged or sustained bullying in person from peers
95		Parental Divorce or family breakup
96		Lived with a parent/caregiver who was an alcoholic or who regularly used street drugs
97		Threatening coercive or controlling behavior by another person
98		I did not experience any of the above during my childhood
99		Suffered a loss in a major fire flood earthquake or natural disaster
100		Displacement from your home due to political environmental or economic reasons
101		Life threatening or debilitating injury or illness
102		Forced family control over major life decisions
103		None of the above
104	Aggregated Features*	Interpersonal Trauma (binary sum)
105		Legal Substance Use (binary sum)
106		Life Adversities (binary sum)
107	Outcome Variables	MHQ Score
108		MHQ Sign
	Aggregated Features*	Components
	Interpersonal Trauma (binary sum)	Prolonged emotional or psychological abuse or neglect from parent/caregiver (Childhood) Physical violence in the home between family members (Childhoood) Prolonged or sustained bullying in person from peers (Childhood/Adulthood) Threatening, coercive or controlling behavior by another person (Childhood/Adulthood) Prolonged sexual abuse, or severe sexual assault (Childhood/Adulthood) Cyberbullying…
	Life Adversities (binary sum)	Sudden or premature death of a loved one (Adulthood) Parental Divorce or family breakup (Childhood) Divorce/separation or family breakup (Adulthood) Extreme poverty leading to homelessness and/or hunger (Childhood/Adulthood) Sudden or premature death of a parent or sibling (Childhood) Loss of your job or livelihood leading to an inability to make ends meet (Adhulthood) Lived with a parent/caregiv…
	Legal Substance Use (binary sum)	Tobacco products Alcoholic beverages Cannabis Vaping products Sedatives or Sleeping Pills Amphetamine type stimulants (e.g. speed, diet pills, ecstasy, etc.) Opioids Melatonina Cigarrillo

## Sheet: Supplementary Table 3
Supplementary Table 3: Difference between Life Impact (1-9) rating for each MHQ item for UPF Consumption Several times a day vs UPF Consumption Rarely/Never across the global sample
MHQ Item	Several times a day	Once a day	A few times a week	A few times a month	Rarely/Never	Difference between Processed Food Consumption - Several times a day vs Rarely/Never	p_val
Appetite Regulation	4.32548	5.02412	5.35682	5.90932	6.56307	-2.23758	<0.001
Feelings of Sadness Distress or Hopelessness	5.45598	4.77974	4.457	3.8764	3.40872	2.04726	<0.001
Self Image	5.0085	5.62155	5.87644	6.37716	6.94239	-1.93388	<0.001
Unwanted Strange or Obsessive Thoughts	5.67255	5.13187	4.85448	4.29956	3.79527	1.87728	<0.001
Mood Swings	5.58655	4.91283	4.70491	4.20599	3.74148	1.84507	<0.001
Guilt & Blame	5.43546	4.85822	4.60738	4.09311	3.62236	1.8131	<0.001
Addictions	4.24504	3.67845	3.31977	2.8367	2.45831	1.78673	<0.001
Confusion or Slowed Thinking	4.73475	4.14653	3.93716	3.41063	2.96774	1.76701	<0.001
Avoidance & Withdrawal	5.71933	5.22326	4.93948	4.46083	3.99044	1.72889	<0.001
Anger & Irritability	5.06842	4.49291	4.25587	3.78029	3.3486	1.71982	<0.001
Sense of being detached from reality	4.88522	4.29753	4.03798	3.54374	3.18521	1.70001	<0.001
Outlook & Optimism	5.22482	5.74163	5.97527	6.41297	6.89114	-1.66632	<0.001
Self Worth & Confidence	5.04105	5.56878	5.75523	6.19467	6.70214	-1.6611	<0.001
Focus & Concentration	5.04927	5.48067	5.69612	6.1708	6.70318	-1.6539	<0.001
Drive & Motivation	5.1852	5.70073	5.92966	6.3421	6.82161	-1.63641	<0.001
Planning & Organisation	5.29861	5.80151	5.99521	6.4512	6.92135	-1.62274	<0.001
Suicidal Thoughts or Intentions	3.58982	2.92261	2.66465	2.26739	1.97038	1.61944	<0.001
Repetitive or Compulsive Actions	4.16497	3.58219	3.29861	2.87547	2.57188	1.59309	<0.001
Energy Level	5.11788	5.51319	5.74417	6.17532	6.70146	-1.58358	<0.001
Emotional Control	5.00247	5.55161	5.70255	6.08071	6.54537	-1.54289	<0.001
Emotional Resilience	5.16683	5.65416	5.86656	6.24926	6.69558	-1.52875	<0.001
Relationships with others	5.56068	6.06413	6.26783	6.68216	7.07353	-1.51284	<0.001
Stability & Calmness	4.8908	5.37104	5.56566	5.93592	6.35773	-1.46693	<0.001
Self Control & Impulsivity	4.96576	5.45775	5.65036	6.03024	6.40271	-1.43695	<0.001
Fear & Anxiety	5.93384	5.54269	5.29897	4.90946	4.5444	1.38944	<0.001
Sleep Quality	4.664	5.08766	5.31457	5.64444	6.02215	-1.35815	<0.001
Social interactions & Cooperation	5.72605	6.17577	6.31309	6.68614	7.01485	-1.2888	<0.001
Experience of Pain	4.7566	4.31997	4.11803	3.81388	3.51225	1.24436	<0.001
Traumatic Flashbacks	4.49241	3.97043	3.7847	3.47938	3.25085	1.24156	<0.001
Physical Intimacy	4.98862	5.28484	5.50164	5.84074	6.14643	-1.15782	<0.001
Speech & Language	6.16218	6.53871	6.6333	6.9734	7.30486	-1.14268	<0.001
Decision making & Risk taking	5.7906	6.14674	6.29371	6.58008	6.93103	-1.14042	<0.001
Adaptability to Change	5.28551	5.67776	5.81248	6.07845	6.39897	-1.11346	<0.001
Selective Attention	6.11712	6.47498	6.57043	6.84689	7.16424	-1.04712	<0.001
Memory	5.86543	6.21464	6.3111	6.58384	6.90842	-1.04299	<0.001
Aggression Towards Others	3.71863	3.33327	3.1712	2.87013	2.69997	1.01867	<0.001
Creativity & Problem Solving	5.98475	6.36262	6.42729	6.66116	6.93957	-0.95482	<0.001
Curiosity, Interest & Enthusiasm	5.8915	6.17766	6.29447	6.5524	6.83442	-0.94292	<0.001
Nightmares	3.57487	3.20627	3.05926	2.8492	2.68711	0.887756	<0.001
Empathy	6.35153	6.67623	6.75585	6.97128	7.22855	-0.877025	<0.001
Ability to Learn	6.2314	6.5612	6.60072	6.83163	7.08097	-0.849578	<0.001
Physical Health Issues	4.30651	4.02612	3.84736	3.63021	3.49188	0.814629	<0.001
Coordination	6.32591	6.57329	6.67247	6.91669	7.11828	-0.792371	<0.001
Restlessness & Hyperactivity	4.91161	4.64333	4.48332	4.26884	4.14232	0.769291	<0.001
Sensory Sensitivity	6.68495	6.91689	7.03409	7.23142	7.42983	-0.744872	<0.001
Susceptibility to Infections	4.05682	3.81969	3.74186	3.52275	3.32997	0.726845	<0.001
Hallucinations	2.77206	2.37206	2.31244	2.17454	2.14897	0.623098	<0.001

## Sheet: Supplementary Table 4
Supplementary Table 4: Difference between Life Impact (1-9) rating for each MHQ item for UPF Consumption Several times a day vs UPF Consumption Rarely/Never across Individual Countries
Country	1.Adaptability.to.Change	p_val.1	2.Self.Worth...Confidence	p_val.2	3.Creativity...Problem.Solving	p_val.3	4.Drive...Motivation	p_val.4	5.Stability...Calmness	p_val.5	6.Sleep.Quality	p_val.6	7.Self.Control...Impulsivity	p_val.7	8.Ability.to.Learn	p_val.8	9.Coordination	p_val.9	10.Relationships.with.others	p_val.10	11.Emotional.Resilience	p_val.11	12.Planning...Organisation	p_val.12	13.Physical.Intimacy	p_val.13	14.Speech...Language	p_val.14	15.Memory	p_val.15	16.Social.interactions...Cooperation	p_val.16	17.Decision.making...Risk.taking	p_val.17	18.Curiosity..Interest...Enthusiasm	p_val.18	19.Energy.Level	p_val.19	20.Emotional.Control	p_val.20	21.Focus...Concentration	p_val.21	22.Appetite.Regulation	p_val.22	23.Empathy	p_val.23	24.Sensory.Sensitivity	p_val.24	25.Self.Image
Algeria	-0.512728	0.007	-0.625413	<0.001	-0.447042	0.013	-0.978026	<0.001	-0.309376	0.117	-0.365377	0.081	-0.793597	<0.001	-0.548279	0.001	-0.481628	0.007	-0.97368	<0.001	-0.977052	<0.001	-1.05146	<0.001	-0.760358	<0.001	-0.938397	<0.001	-0.55618	0.005	-0.921779	<0.001	-0.444602	0.019	-0.517175	0.007	-1.0277	<0.001	-0.909272	<0.001	-1.06088	<0.001	-1.44901	<0.001	-0.54562	0.002	-0.568721	<0.001	-1.24182
Angola	-0.394881	0.067	-0.777546	<0.001	-0.518957	0.013	-0.737898	<0.001	-0.979305	<0.001	-0.471253	0.043	-0.831012	<0.001	-0.65599	0.002	-0.606112	0.002	-0.409721	0.064	-0.790306	<0.001	-0.550875	0.009	-0.396942	0.094	-0.738901	<0.001	-0.575739	0.007	-0.375966	0.062	-0.867342	<0.001	-0.462465	0.026	-0.705764	0.001	-0.733682	<0.001	-1.08645	<0.001	-0.779682	<0.001	-0.192597	0.292	-0.44326	0.021	-0.75893
Argentina	-1.40716	<0.001	-2.01385	<0.001	-0.983387	<0.001	-1.94002	<0.001	-1.44139	<0.001	-1.46768	<0.001	-1.4967	<0.001	-0.830468	<0.001	-0.768449	<0.001	-1.69732	<0.001	-1.64988	<0.001	-1.97846	<0.001	-1.01963	<0.001	-1.26355	<0.001	-1.12591	<0.001	-1.46744	<0.001	-1.49161	<0.001	-1.12855	<0.001	-2.01757	<0.001	-1.6664	<0.001	-1.95368	<0.001	-2.60634	<0.001	-1.19405	<0.001	-0.949237	<0.001	-2.13309
Australia	-1.05903	<0.001	-1.85391	<0.001	-0.972939	<0.001	-2.15473	<0.001	-1.76914	<0.001	-1.32832	<0.001	-1.79582	<0.001	-0.769965	<0.001	-0.854263	<0.001	-1.52007	<0.001	-1.65996	<0.001	-2.31348	<0.001	-0.94053	<0.001	-1.2028	<0.001	-1.0052	<0.001	-1.55976	<0.001	-1.27816	<0.001	-1.23447	<0.001	-1.81765	<0.001	-1.66002	<0.001	-2.19889	<0.001	-2.47332	<0.001	-1.29823	<0.001	-1.25801	<0.001	-2.25016
Bangladesh	-1.53807	<0.001	-1.30508	<0.001	-0.882081	0.003	-1.72622	<0.001	-1.40811	<0.001	-0.833033	0.013	-1.26264	<0.001	-0.598964	0.017	-0.878855	0.002	-1.98771	<0.001	-1.53912	<0.001	-1.40861	<0.001	-0.818359	0.009	-1.05894	<0.001	-1.14361	<0.001	-1.38925	<0.001	-1.01911	<0.001	-0.471893	0.112	-1.26329	<0.001	-1.71781	<0.001	-1.46383	<0.001	-1.62676	<0.001	-0.900137	0.003	-0.900447	<0.001	-1.64041
Belgium	-1.18435	0.036	-1.84885	0.022	-0.700675	0.262	-2.1892	0.008	-1.29717	0.104	-0.476113	0.501	-0.159784	0.775	-0.403779	0.410	-0.959784	0.116	-2.34764	0.007	-1.56653	0.041	-2.30904	0.007	-1.03185	0.214	-1.56356	0.046	-1.78974	0.022	-1.73684	0.024	-0.908772	0.118	-1.63833	0.009	-1.93441	0.007	-2.22078	0.004	-2.07773	0.003	-2.71822	<0.001	-1.41997	0.074	-1.53333	0.040	-2.24318
Bolivia	-0.960442	0.013	-1.77028	<0.001	-0.89508	0.021	-1.5989	<0.001	-2.00382	<0.001	-1.75422	<0.001	-1.44317	0.004	-0.900703	0.013	-0.845884	0.016	-1.89327	<0.001	-1.96586	<0.001	-1.85863	<0.001	-1.35341	0.003	-1.0754	0.007	-1.45261	<0.001	-1.32189	0.005	-0.85261	0.011	-0.456727	0.208	-1.71817	<0.001	-1.71526	<0.001	-1.60392	<0.001	-2.54147	<0.001	-0.633835	0.062	-0.972189	0.005	-2.40833
Brazil	-0.642634	0.001	-1.29635	<0.001	-0.613346	0.003	-1.23216	<0.001	-1.34281	<0.001	-1.08125	<0.001	-1.05971	<0.001	-0.628344	<0.001	-0.767005	<0.001	-1.14767	<0.001	-1.02408	<0.001	-1.15578	<0.001	-0.765102	<0.001	-0.67567	0.001	-0.881412	<0.001	-0.931147	<0.001	-0.86601	<0.001	-0.371919	0.064	-1.08991	<0.001	-1.32577	<0.001	-1.19405	<0.001	-2.33673	<0.001	-0.46018	0.013	-0.538877	0.002	-1.56433
Cameroon	-0.268286	0.601	-0.696931	0.136	-0.648593	0.092	-0.159079	0.695	-0.326854	0.451	-0.724041	0.073	0.256777	0.577	-0.78798	0.070	-0.580563	0.105	-0.548082	0.242	-0.21202	0.639	-0.743223	0.094	0.0112532	0.980	-0.271355	0.490	-0.613555	0.149	-0.396419	0.288	-0.43376	0.252	-0.59156	0.172	0.207928	0.569	0.326087	0.453	-0.251918	0.506	-0.126854	0.792	-0.429668	0.344	-0.592839	0.150	0.0792839
Canada	-1.35058	<0.001	-2.18317	<0.001	-1.08821	<0.001	-2.71498	<0.001	-2.107	<0.001	-1.91324	<0.001	-2.06976	<0.001	-0.909966	<0.001	-0.618939	0.001	-2.09941	<0.001	-2.14442	<0.001	-2.408	<0.001	-1.649	<0.001	-1.30731	<0.001	-1.35118	<0.001	-1.70916	<0.001	-1.41463	<0.001	-1.3287	<0.001	-2.27334	<0.001	-2.17152	<0.001	-2.36772	<0.001	-2.98924	<0.001	-1.07597	<0.001	-1.11709	<0.001	-2.81711
Chile	-1.14674	0.011	-1.30627	0.004	-0.781832	0.018	-1.68236	<0.001	-1.03608	0.018	-0.728352	0.133	-0.841661	0.040	-0.413409	0.193	-0.832709	0.037	-0.8423	0.040	-0.777128	0.052	-1.17615	0.002	-0.43629	0.361	-0.447844	0.216	-0.202274	0.559	-0.829604	0.042	-1.0586	0.004	-0.166788	0.601	-1.25512	0.002	-1.05188	0.020	-1.25046	0.001	-2.00466	<0.001	-0.302293	0.371	-0.628014	0.048	-1.43127
Colombia	-1.21779	<0.001	-2.0139	<0.001	-1.18056	<0.001	-1.85807	<0.001	-1.85375	<0.001	-1.6148	<0.001	-1.91461	<0.001	-0.967095	<0.001	-1.00911	<0.001	-1.45869	<0.001	-2.00478	<0.001	-1.81794	<0.001	-1.17994	<0.001	-1.23066	<0.001	-1.3477	<0.001	-1.2317	<0.001	-1.33786	<0.001	-0.902487	<0.001	-1.89119	<0.001	-1.90974	<0.001	-1.93299	<0.001	-2.59064	<0.001	-1.10708	<0.001	-1.06394	<0.001	-1.91251
Costa Rica	-1.71734	0.006	-1.53453	0.023	-0.81982	0.101	-0.748874	0.115	-1.37312	0.043	-1.1295	0.143	-0.570195	0.251	-0.572823	0.256	-0.957958	0.039	-2.01389	0.005	-0.739865	0.120	-0.945571	0.072	-1.55518	0.035	-0.981231	0.024	-1.44745	0.003	-2.18881	0.001	-0.651652	0.208	-1.31869	0.046	-1.46884	0.025	-1.25751	0.049	-1.07132	0.046	-2.63176	0.001	-1.01201	0.080	-0.722973	0.142	-1.98799
Cote d'Ivoire	-0.32858	0.424	-0.17142	0.702	-0.270631	0.545	-0.214806	0.574	-0.67324	0.111	-0.701153	0.137	-0.10892	0.802	-0.562803	0.079	0.297027	0.346	-0.221177	0.599	-0.0603762	0.864	-0.368325	0.381	-0.46875	0.309	-0.0785801	0.854	-0.241201	0.574	-0.598908	0.082	-0.740898	0.072	-0.316141	0.370	0.0743325	0.819	-0.135619	0.726	-0.940837	0.030	-0.868629	0.047	-0.231493	0.493	-0.0819175	0.818	0.0691748
Democratic Republic of the Congo	-1.18421	0.006	-0.981501	0.019	-1.09588	0.006	-1.34028	0.002	-1.43278	0.003	-0.680302	0.105	-0.281397	0.415	-0.449974	0.131	-0.742574	0.025	-0.79729	0.058	-1.38327	0.004	-0.909067	0.019	-0.60865	0.158	-0.484627	0.190	-0.391089	0.308	-0.622981	0.097	-0.304846	0.391	0.230589	0.520	-0.792861	0.031	-0.667014	0.053	-0.55185	0.159	-1.38119	0.001	-0.281397	0.433	-0.291819	0.401	-0.677957
Dominican Republic	-0.977479	0.009	-0.903193	0.009	-0.847059	0.032	-0.527395	0.188	-0.57479	0.179	-0.169748	0.712	-0.451092	0.226	-0.376807	0.277	-0.577143	0.090	-0.794622	0.031	-0.692437	0.073	-1.41378	0.002	-0.400336	0.333	-1.20739	0.001	-0.689076	0.056	-1.02958	0.010	-0.545546	0.124	-0.903529	0.034	-0.939496	0.037	-0.780168	0.078	-1.05378	0.025	-2.24908	<0.001	-1.17008	0.003	-0.803361	0.007	-1.63361
Ecuador	-1.41855	0.004	-2.14804	<0.001	-1.16097	0.002	-1.02578	0.019	-1.46174	0.007	-0.962498	0.093	-1.90972	<0.001	-1.33572	0.003	-1.00938	0.021	-1.08312	0.009	-1.21626	0.016	-1.49632	0.005	-0.984848	0.046	-0.830822	0.018	-1.81697	<0.001	-1.46765	0.002	-1.04884	0.011	-0.950862	0.029	-1.55969	0.003	-1.77495	<0.001	-1.66796	<0.001	-2.08082	<0.001	-1.42818	<0.001	-1.15189	0.006	-2.14829
Egypt	-0.815731	<0.001	-1.02788	<0.001	-0.614591	<0.001	-0.974578	<0.001	-0.943735	<0.001	-0.994954	<0.001	-0.73152	<0.001	-0.365538	0.006	-0.568362	<0.001	-1.0629	<0.001	-1.28122	<0.001	-1.16942	<0.001	-1.07662	<0.001	-0.85104	<0.001	-0.659948	<0.001	-0.796438	<0.001	-0.592987	<0.001	-0.474413	0.001	-0.945636	<0.001	-1.05932	<0.001	-1.00553	<0.001	-1.62846	<0.001	-0.583156	<0.001	-0.190855	0.113	-1.1723
El Salvador	-2.24297	0.019	-1.63215	0.077	-1.37488	0.074	-2.07568	0.016	-1.94775	0.020	-1.9119	0.036	-2.11926	0.027	-1.74555	0.049	-1.17104	0.071	-1.27624	0.132	-2.19447	0.037	-1.38402	0.110	-1.56537	0.028	-1.27999	0.167	-1.02038	0.245	-1.23688	0.105	-1.72563	0.009	-1.62254	0.076	-1.63543	0.061	-1.95665	0.023	-1.07849	0.162	-2.14246	<0.001	-0.768744	0.228	-0.515933	0.351	-1.91378
France	-1.43651	<0.001	-1.98797	<0.001	-1.22244	<0.001	-2.21181	<0.001	-1.50025	<0.001	-1.29308	<0.001	-1.31766	<0.001	-0.582749	<0.001	-0.846396	<0.001	-2.04064	<0.001	-2.35407	<0.001	-2.01026	<0.001	-1.49892	<0.001	-1.67182	<0.001	-0.925129	<0.001	-1.64265	<0.001	-1.60309	<0.001	-1.11887	<0.001	-1.82826	<0.001	-1.3657	<0.001	-1.52894	<0.001	-2.3314	<0.001	-0.650016	<0.001	-0.914754	<0.001	-2.15894
Germany	-1.35521	<0.001	-1.85426	<0.001	-1.33283	<0.001	-2.09741	<0.001	-1.32341	<0.001	-1.16402	<0.001	-1.16768	<0.001	-1.10957	<0.001	-1.22184	<0.001	-1.78469	<0.001	-1.64099	<0.001	-1.8646	<0.001	-0.969322	<0.001	-1.33957	<0.001	-1.79386	<0.001	-1.67212	<0.001	-1.32833	<0.001	-1.51539	<0.001	-1.89782	<0.001	-1.26321	<0.001	-1.706	<0.001	-1.83728	<0.001	-1.04452	<0.001	-1.27871	<0.001	-2.12591
Guatemala	-0.93302	0.017	-1.83717	<0.001	-1.11287	0.006	-1.62429	<0.001	-1.24709	0.005	-1.58225	<0.001	-1.21266	0.002	-0.937596	0.020	-1.40145	<0.001	-1.30154	0.006	-1.50355	<0.001	-1.34435	<0.001	-1.51583	0.003	-1.28405	0.002	-1.51454	<0.001	-1.24102	0.002	-1.16891	<0.001	-1.13747	0.008	-1.41608	0.001	-1.27802	0.002	-1.60364	<0.001	-2.26467	<0.001	-1.02417	0.014	-1.46818	<0.001	-1.94196
Honduras	-0.716003	0.043	-1.08401	0.018	-1.1602	0.003	-0.957564	0.011	-1.28762	0.003	-1.79449	<0.001	-1.62107	<0.001	-0.72457	0.046	-0.538784	0.155	-1.45915	<0.001	-1.21258	0.002	-1.00454	0.017	-0.365131	0.422	-0.876315	0.016	-0.828359	0.053	-1.11834	0.002	-0.8739	0.019	-0.735438	0.039	-0.907941	0.024	-1.60434	<0.001	-1.49112	<0.001	-2.03772	<0.001	-0.764361	0.028	-1.39538	0.002	-1.2093
India	-1.24218	<0.001	-1.91079	<0.001	-1.01116	<0.001	-1.85982	<0.001	-1.88111	<0.001	-1.62155	<0.001	-1.8081	<0.001	-1.08943	<0.001	-0.867388	<0.001	-1.73741	<0.001	-1.817	<0.001	-1.98114	<0.001	-1.42341	<0.001	-1.32273	<0.001	-1.12714	<0.001	-1.38609	<0.001	-1.265	<0.001	-0.880903	<0.001	-1.93106	<0.001	-2.05713	<0.001	-2.23951	<0.001	-2.71257	<0.001	-0.987447	<0.001	-0.607358	<0.001	-2.34459
Iraq	-0.454423	0.060	-1.05123	<0.001	-0.243952	0.280	-1.40503	<0.001	-0.916174	0.002	-1.15194	<0.001	-0.951627	<0.001	-0.443291	0.057	-0.502307	0.040	-1.0006	<0.001	-1.06001	<0.001	-1.02196	<0.001	-0.660371	0.035	-0.936506	<0.001	-1.03744	<0.001	-1.29077	<0.001	-0.424311	0.103	-0.131611	0.570	-1.24001	<0.001	-0.848065	0.003	-1.18607	<0.001	-1.64268	<0.001	-0.41094	0.073	-0.634392	0.003	-1.3834
Ireland	-0.902922	0.035	-1.51967	0.002	-0.780998	0.114	-1.01518	0.054	-0.976766	0.058	-1.23764	0.025	-1.54543	0.004	-1.05268	0.037	-0.481942	0.246	-1.22314	0.017	-1.38716	0.007	-1.11019	0.014	-1.75132	<0.001	-0.884978	0.026	-1.19002	0.030	-0.878077	0.065	-1.16011	0.006	-1.3867	0.014	-1.61951	0.003	-1.06947	0.030	-1.46124	0.013	-1.95445	<0.001	-0.834369	0.052	-1.20083	0.013	-2.00483
Italy	-0.750878	<0.001	-1.42241	<0.001	-0.670064	0.002	-1.19321	<0.001	-0.816432	0.001	-0.912458	<0.001	-0.872123	<0.001	-0.643891	0.004	-0.721192	<0.001	-1.10982	<0.001	-1.1411	<0.001	-1.10947	<0.001	-0.87398	0.003	-0.877104	<0.001	-0.848877	<0.001	-1.03101	<0.001	-0.745081	<0.001	-1.02094	<0.001	-1.03615	<0.001	-0.965405	<0.001	-0.785138	0.001	-1.82469	<0.001	-0.921888	<0.001	-0.739332	<0.001	-1.1169
Jordan	-0.515611	0.052	-0.876205	0.007	-0.523286	0.051	-0.916692	0.005	-0.632659	0.038	-0.377395	0.256	-0.8184	0.007	-0.158486	0.523	-0.766995	0.010	-1.08635	<0.001	-1.16617	<0.001	-1.09609	<0.001	0.0895135	0.804	-1.05825	<0.001	-0.711524	0.014	-1.0885	<0.001	-0.786638	0.009	-0.613038	0.044	-0.928043	0.002	-1.14245	<0.001	-0.791059	0.008	-1.44044	<0.001	-0.462184	0.073	-0.768443	0.007	-1.05876
Kenya	-0.288498	0.512	-0.658587	0.198	-0.991762	0.057	-0.81448	0.071	-1.39544	0.005	-0.0763625	0.883	-1.17649	0.010	-1.28184	0.001	-0.664766	0.087	-0.958016	0.070	-0.567649	0.187	-0.817966	0.024	-0.750634	0.095	-0.285013	0.483	-0.701521	0.125	-0.697719	0.119	-0.632446	0.130	0.115336	0.773	-0.844899	0.056	-1.07858	0.017	-0.635456	0.232	-1.2557	0.020	-0.759189	0.112	-0.536439	0.170	-0.894962
Malaysia	0.151429	0.752	-0.294354	0.503	-0.113631	0.812	-0.0949681	0.810	-0.475549	0.360	-0.751713	0.198	-0.353886	0.543	0.0708717	0.842	-0.133948	0.721	-0.331916	0.355	-0.158989	0.749	0.140326	0.708	0.0611859	0.906	-0.524687	0.214	0.169856	0.627	-0.0510276	0.876	-0.339712	0.382	0.5176	0.046	0.380109	0.317	-0.742972	0.151	-0.419561	0.343	-0.919679	0.055	-0.0874085	0.811	0.0222065	0.947	-0.647531
Mexico	-1.43843	<0.001	-1.88442	<0.001	-1.1791	<0.001	-1.68517	<0.001	-1.7216	<0.001	-1.5087	<0.001	-1.71822	<0.001	-0.9238	<0.001	-1.12453	<0.001	-1.51755	<0.001	-1.57304	<0.001	-1.76736	<0.001	-1.3461	<0.001	-1.34704	<0.001	-1.37866	<0.001	-1.37261	<0.001	-1.25679	<0.001	-1.0949	<0.001	-1.74909	<0.001	-1.69883	<0.001	-1.7401	<0.001	-2.51627	<0.001	-1.16823	<0.001	-0.958921	<0.001	-2.01388
Morocco	-0.412219	0.110	-0.529636	0.050	-0.301779	0.265	-0.615029	0.032	-0.453424	0.146	-0.923707	0.004	-0.434219	0.138	-0.163799	0.516	-0.470825	0.044	-0.65762	0.021	-1.08602	<0.001	-0.884775	0.003	-0.602671	0.080	-0.547216	0.039	-0.250843	0.324	-0.296861	0.237	-0.518778	0.063	-0.131064	0.631	-0.753116	0.010	-0.45203	0.124	-0.65049	0.019	-1.68338	<0.001	-0.251936	0.323	-0.186599	0.394	-0.527497
Mozambique	-0.661591	0.023	-1.33152	<0.001	-0.532027	0.063	-0.788303	0.007	-0.78603	0.011	-0.781425	0.006	-0.902656	0.002	-0.211147	0.370	-0.710122	0.010	-1.04525	<0.001	-0.854051	0.002	-0.935738	<0.001	-0.615749	0.027	-0.544847	0.046	-0.801361	0.004	-0.960991	<0.001	-0.676461	0.008	-0.270507	0.277	-0.936703	<0.001	-1.20757	<0.001	-0.86081	0.002	-0.779064	0.004	-0.338736	0.122	-0.706319	0.003	-1.27039
New Zealand	-1.08221	0.146	-2.70793	0.001	-1.74952	0.055	-2.39168	0.006	-2.29497	0.001	-0.829787	0.154	-1.42843	0.021	-1.09768	0.087	-0.388781	0.608	-0.837524	0.179	-1.13926	0.206	-1.76499	0.034	-2.31528	0.006	-0.483559	0.449	-0.535783	0.155	-1.43714	0.066	-1.40135	0.043	-1.55222	0.051	-1.83752	0.031	-1.60058	0.022	-2.58801	0.003	-2.4294	0.014	-0.222437	0.573	-0.660542	0.106	-1.70213
Nicaragua	0.515352	0.296	-1.03432	0.072	-0.000301023	0.999	-0.278146	0.549	-0.255569	0.599	-0.429109	0.475	-0.268814	0.587	-0.292444	0.456	-0.318182	0.419	-0.20876	0.653	-0.182721	0.646	-1.01008	0.034	-1.22667	0.043	-0.619205	0.193	-0.643287	0.048	-0.510536	0.295	-0.545003	0.318	-0.278597	0.531	-0.598585	0.233	-0.278296	0.455	-0.847381	0.031	-1.55479	0.002	-0.408188	0.378	-0.698525	0.143	-0.165864
Nigeria	-0.414333	0.041	-0.778211	<0.001	-0.421689	0.047	-0.418127	0.038	-0.388184	0.069	-0.688931	0.004	-0.636052	0.002	-0.046351	0.801	-0.219528	0.217	-0.743521	<0.001	-0.584854	0.006	-0.646831	0.003	-0.63812	0.005	-0.455039	0.021	-0.129699	0.523	-0.511201	0.010	-0.584126	0.006	-0.551969	0.011	-0.706748	<0.001	-0.834527	<0.001	-0.658516	0.003	-0.892741	<0.001	-0.215486	0.217	-0.0577955	0.716	-0.812962
Pakistan	-0.768332	<0.001	-1.19879	<0.001	-0.849239	<0.001	-1.09039	<0.001	-1.25352	<0.001	-0.866923	<0.001	-1.41843	<0.001	-0.69269	<0.001	-0.476083	0.001	-1.012	<0.001	-1.11512	<0.001	-0.979108	<0.001	-0.814631	<0.001	-1.0382	<0.001	-0.698018	<0.001	-1.05992	<0.001	-1.0287	<0.001	-0.570473	<0.001	-0.94038	<0.001	-1.36677	<0.001	-1.39097	<0.001	-1.37582	<0.001	-0.491244	0.001	-0.198292	0.124	-1.44109
Panama	-0.145653	0.701	-0.762571	0.088	-0.365123	0.470	-0.404261	0.375	-1.69569	0.004	-1.83428	0.002	-1.31286	0.030	-0.138469	0.701	-0.258608	0.563	-0.622616	0.264	-0.569978	0.163	-0.562546	0.177	-0.20213	0.720	-0.810255	0.044	-0.18157	0.649	-1.29973	0.029	-0.361531	0.351	-0.194327	0.647	-1.10528	0.057	-0.920114	0.037	-0.819049	0.105	-1.40191	0.035	-0.321278	0.283	-0.372925	0.218	-1.18244
Paraguay	-1.02814	<0.001	-1.51561	<0.001	-1.23158	<0.001	-1.1724	<0.001	-1.18149	<0.001	-1.89176	<0.001	-1.09854	<0.001	-0.505367	0.056	-0.879086	0.001	-1.33412	<0.001	-1.39797	<0.001	-1.44176	<0.001	-0.839731	0.011	-0.786429	0.002	-1.02086	0.001	-0.965314	0.002	-1.07459	<0.001	-0.574798	0.044	-1.40277	<0.001	-1.45679	<0.001	-1.27906	<0.001	-2.02626	<0.001	-0.586744	0.025	-0.852344	<0.001	-1.62149
Peru	-1.34344	<0.001	-2.31222	<0.001	-1.57173	<0.001	-1.86868	<0.001	-1.793	<0.001	-1.86521	<0.001	-1.85923	<0.001	-0.625643	0.006	-0.982459	<0.001	-2.04564	<0.001	-1.49361	<0.001	-1.92827	<0.001	-1.39782	<0.001	-1.61674	<0.001	-1.42949	<0.001	-1.46665	<0.001	-1.4338	<0.001	-1.51909	<0.001	-1.68153	<0.001	-1.95528	<0.001	-1.97805	<0.001	-2.10782	<0.001	-0.711468	0.003	-0.999449	<0.001	-1.87091
Philippines	-0.917434	<0.001	-0.916817	<0.001	-0.559695	<0.001	-0.711926	<0.001	-0.779707	<0.001	-1.08643	<0.001	-0.772254	<0.001	-0.627939	<0.001	-0.583976	<0.001	-0.690465	<0.001	-0.881563	<0.001	-0.843726	<0.001	-0.690509	<0.001	-0.943225	<0.001	-0.827107	<0.001	-0.733981	<0.001	-0.651581	<0.001	-0.646717	<0.001	-0.91473	<0.001	-0.900595	<0.001	-0.885579	<0.001	-1.28149	<0.001	-0.781745	<0.001	-0.615253	<0.001	-1.12852
Portugal	-1.22222	0.060	-1.45859	0.017	-1.26263	0.020	-1.4303	0.032	-0.89899	0.160	-0.89899	0.225	-1.05455	0.131	-0.486869	0.348	-0.826263	0.081	-1.90101	0.012	-1.28687	0.022	-1.32727	0.022	-0.929293	0.156	-0.612121	0.231	-0.2	0.716	-1.46263	0.018	-1.12727	0.051	-1.22222	0.030	-1.81212	0.005	-0.860606	0.152	-2.12727	<0.001	-1.08485	0.139	-0.20404	0.754	-0.470707	0.351	-1.21616
Puerto Rico	-1.32091	0.002	-0.874545	0.094	-0.514545	0.152	-0.385455	0.380	-1.12091	0.022	-1.60318	0.004	-1.16591	0.013	-0.494545	0.180	0.0259091	0.945	-0.457727	0.199	-0.527273	0.241	-1.16091	0.031	-0.562727	0.339	-0.479545	0.277	-1.07091	0.023	-0.972727	0.068	-0.503636	0.232	-0.462273	0.228	-1.08727	0.043	-0.83	0.078	-0.86	0.048	-1.64545	0.013	-0.517273	0.142	-0.688182	0.144	-1.19
Saudi Arabia	-1.06262	0.005	-0.984954	0.008	-0.817608	0.012	-0.89196	0.014	-0.992432	0.013	-0.496046	0.199	-1.22821	<0.001	-0.624302	0.019	-0.574084	0.063	-1.4825	<0.001	-1.23887	<0.001	-0.951696	0.006	-0.35117	0.363	-1.02435	0.004	-0.717708	0.034	-1.11409	0.001	-0.698082	0.041	-0.763221	0.025	-0.841205	0.008	-1.09884	0.002	-1.11618	0.001	-1.83188	<0.001	-1.01465	<0.001	-0.446168	0.101	-1.47987
Singapore	-0.920161	0.005	-1.55726	<0.001	-0.829032	0.010	-1.66048	<0.001	-1.28226	0.002	-1.35323	0.003	-1.35242	<0.001	-0.696774	0.017	-1.11774	<0.001	-1.33468	<0.001	-1.1629	0.002	-1.82581	<0.001	-1.1629	0.005	-1.1629	0.001	-1.07984	0.003	-1.04355	0.003	-1.24113	0.001	-0.629839	0.085	-1.75323	<0.001	-1.20565	0.001	-1.55484	<0.001	-1.57823	<0.001	-0.859677	0.016	-0.645968	0.022	-1.79113
South Africa	-0.723802	<0.001	-1.18038	<0.001	-0.765795	<0.001	-1.38252	<0.001	-1.21874	<0.001	-1.06814	<0.001	-1.26723	<0.001	-0.737545	<0.001	-0.897309	<0.001	-1.40599	<0.001	-1.0586	<0.001	-1.65929	<0.001	-0.607368	0.012	-1.13476	<0.001	-0.858752	<0.001	-1.33976	<0.001	-0.986066	<0.001	-0.792899	<0.001	-1.28154	<0.001	-0.968887	<0.001	-1.43253	<0.001	-1.71903	<0.001	-0.881657	<0.001	-0.693071	<0.001	-1.47337
Spain	-1.21599	<0.001	-1.70921	<0.001	-1.09297	<0.001	-1.74006	<0.001	-1.6579	<0.001	-1.01349	<0.001	-1.73483	<0.001	-1.02422	<0.001	-1.04069	<0.001	-1.67245	<0.001	-1.59167	<0.001	-1.94526	<0.001	-0.859824	<0.001	-1.40569	<0.001	-1.31064	<0.001	-1.53163	<0.001	-1.54118	<0.001	-1.3028	<0.001	-1.93305	<0.001	-1.52988	<0.001	-1.99552	<0.001	-2.49097	<0.001	-1.04966	<0.001	-0.910427	<0.001	-1.96046
Sri Lanka	-1.07009	0.019	-1.92291	<0.001	-1.05385	0.025	-1.84154	<0.001	-1.16274	0.046	-1.33009	0.006	-0.896923	0.080	-1.15419	0.009	-0.642222	0.191	-0.955556	0.037	-1.14547	0.022	-1.33026	0.004	-1.87556	<0.001	-0.944444	0.034	-1.69385	<0.001	-1.28906	0.007	-1.26957	0.012	-1.36291	0.002	-1.80103	<0.001	-0.901197	0.065	-2.03231	<0.001	-1.15436	0.030	-0.381538	0.354	-0.273675	0.522	-1.67453
Sudan	-1.31684	0.044	-0.55615	0.471	-0.57754	0.483	-2.4746	0.012	-0.712567	0.460	-0.919786	0.345	-1.34893	0.165	-1.4639	0.144	-1.37433	0.130	-2.51337	0.007	-3.08155	<0.001	-1.84091	0.085	-2.31952	0.023	-1.29947	0.237	-0.470588	0.575	-0.965241	0.328	-1.08957	0.228	-0.617647	0.508	-1.34759	0.171	-1.35829	0.212	-1.57754	0.113	-2.83289	0.015	-1.05214	0.273	-1.61364	0.128	-1.03743
Tanzania	-0.875405	0.008	-0.437176	0.133	-0.963877	0.001	-0.93156	0.003	-0.788607	0.013	-1.08604	0.002	-1.00778	0.002	-0.781587	0.003	-0.794006	0.003	-0.785907	0.005	-0.928618	0.002	-0.421922	0.118	-0.377754	0.265	-1.08747	<0.001	-1.1571	<0.001	-0.44236	0.109	-0.857991	0.004	-0.762662	0.005	-0.721436	0.006	-0.825459	0.006	-0.447813	0.063	-0.985448	0.001	-0.57716	0.013	-0.842414	<0.001	-0.887419
Trinidad and Tobago	-1.42543	0.002	-1.91161	<0.001	-0.750784	0.078	-1.50071	0.007	-2.24294	<0.001	-1.66638	0.010	-2.35614	<0.001	-0.976903	0.032	-0.615056	0.131	-1.21528	0.016	-1.65612	0.001	-1.5854	0.004	-1.74052	0.003	-1.33704	0.010	-1.33989	0.024	-1.25235	0.016	-1.19846	0.017	-1.42686	0.006	-1.86171	0.001	-2.21985	<0.001	-2.22697	<0.001	-2.11035	<0.001	-0.788138	0.138	-0.616766	0.158	-2.86113
Tunisia	-0.141124	0.722	-0.40377	0.276	-0.534924	0.179	-0.795515	0.039	0.39371	0.321	-0.696846	0.095	-0.320236	0.387	0.0941124	0.760	-0.132601	0.653	-0.293576	0.456	-0.597874	0.110	-0.636362	0.077	-0.0966676	0.825	-0.675583	0.119	-0.692933	0.131	0.0681855	0.851	-0.0225141	0.950	0.00328777	0.991	-0.227749	0.519	-0.0613598	0.880	-0.1829	0.647	-1.45189	<0.001	-0.0114	0.970	-0.470473	0.139	-0.153828
Ukraine	0.161961	0.756	-1.30918	0.088	-1.15716	0.122	-1.01863	0.181	-1.43605	0.074	-1.02309	0.109	-0.727397	0.286	-0.817808	0.245	-0.0121157	0.985	-1.20562	0.117	-0.603612	0.415	-1.81404	0.046	0.118528	0.870	-0.998171	0.166	-0.143331	0.772	-0.692422	0.323	-1.68774	0.046	-1.2214	0.111	-1.01486	0.243	-0.814379	0.328	-1.03749	0.135	-0.636301	0.432	-0.112013	0.849	-0.16539	0.740	-0.996914
United Arab Emirates	-1.06081	0.007	-0.818694	0.052	-0.783784	0.147	-1.18356	0.019	-0.888514	0.087	-0.79955	0.135	-0.756757	0.125	-0.781532	0.077	-0.263514	0.488	-1.95158	0.002	-1.40991	0.016	-0.614865	0.169	-1.22973	0.100	-1.28941	0.008	-0.778153	0.151	-1.28491	0.033	-0.887387	0.035	-1.21734	0.028	-0.753378	0.149	-0.899775	0.131	-0.638514	0.152	-0.891892	0.105	-1.09572	0.039	-0.634009	0.119	-0.995495
United Kingdom	-1.5572	<0.001	-2.19476	<0.001	-1.04362	<0.001	-1.89793	<0.001	-1.78163	<0.001	-1.59845	<0.001	-1.76649	<0.001	-0.941248	<0.001	-0.838649	<0.001	-1.7197	<0.001	-1.74804	<0.001	-1.68404	<0.001	-1.39618	<0.001	-1.03784	<0.001	-1.00577	<0.001	-1.68924	<0.001	-1.18985	<0.001	-1.33349	<0.001	-1.99541	<0.001	-1.71779	<0.001	-1.75968	<0.001	-2.69729	<0.001	-1.17119	<0.001	-1.04475	<0.001	-2.51033
United States	-1.43832	<0.001	-2.42401	<0.001	-1.32214	<0.001	-2.21646	<0.001	-1.70856	<0.001	-1.99666	<0.001	-1.89981	<0.001	-1.18073	<0.001	-0.942403	<0.001	-1.88224	<0.001	-1.9925	<0.001	-2.14048	<0.001	-1.76538	<0.001	-1.39379	<0.001	-1.44496	<0.001	-1.78449	<0.001	-1.46283	<0.001	-1.65853	<0.001	-2.2727	<0.001	-1.79202	<0.001	-2.00306	<0.001	-2.8332	<0.001	-1.20328	<0.001	-1.19836	<0.001	-2.7294
Uruguay	-1.05689	0.030	-2.34859	<0.001	-0.808593	0.081	-1.03689	0.038	-1.38059	0.004	-1.35526	0.008	-1.10237	0.015	-0.640444	0.097	-0.654815	0.162	-1.42148	0.010	-1.45881	0.007	-1.324	0.002	-0.995556	0.101	-0.136	0.656	-1.0117	0.035	-1.228	0.006	-0.942222	0.041	-1.02948	0.065	-2.48533	<0.001	-1.41185	0.006	-1.26119	0.006	-2.95867	<0.001	-0.559852	0.177	-0.59037	0.067	-2.69422
Venezuela	-0.671637	<0.001	-1.17692	<0.001	-0.637823	<0.001	-0.903521	<0.001	-0.928593	<0.001	-1.00003	<0.001	-1.0709	<0.001	-0.838385	<0.001	-0.825157	<0.001	-1.16818	<0.001	-1.14399	<0.001	-1.27844	<0.001	-0.599185	0.006	-1.05263	<0.001	-1.03119	<0.001	-0.972815	<0.001	-0.888643	<0.001	-0.4666	0.009	-1.06594	<0.001	-1.06366	<0.001	-1.56926	<0.001	-1.32774	<0.001	-0.885549	<0.001	-0.807157	<0.001	-1.19076
Yemen	-0.148757	0.504	-0.441858	0.076	-0.351579	0.135	-0.173149	0.443	-0.204953	0.418	-0.501341	0.070	-0.300746	0.222	-0.0193536	0.930	-0.161511	0.475	-0.30345	0.193	-0.401828	0.082	-0.360861	0.119	-0.709518	0.012	-0.442862	0.052	-0.307487	0.167	-0.606512	0.013	-0.313858	0.151	-0.0112281	0.960	-0.410578	0.066	-0.441603	0.062	-0.335922	0.134	-0.891394	<0.001	-0.384576	0.088	-0.021108	0.913	-0.587535
Zimbabwe	-1.05267	0.010	-1.31878	0.007	-0.959113	0.012	-1.19196	0.003	-1.81913	<0.001	-0.033264	0.943	-1.39432	0.006	-0.0824671	0.803	-0.824671	0.012	-1.04089	0.009	-1.41788	0.002	-1.54193	<0.001	-0.921691	0.051	-1.17048	0.006	-0.278586	0.431	-0.756757	0.033	-0.866251	0.010	-0.900901	0.036	-0.585586	0.098	-1.31393	0.004	-1.30007	0.002	-1.11365	0.010	-0.480249	0.159	-0.558559	0.086	-1.05405
[truncated: 45 more columns]

## Sheet: Supplementary Table 5
	Supplementary Table 5: Average MHQ Scores, SDs, Sample Sizes, Trend Statistics & % Distressed/Struggling for the Global Sample and for each individual country
							SD					N					Statistics
	Country	Several times a day	Once a day	A few times a week	A few times a month	Rarely/Never	Several times a day	Once a day	A few times a week	A few times a month	Rarely/Never	Several times a day	Once a day	A few times a week	A few times a month	Rarely/Never	p-value (between Several times a day and Rarely/Never)	OLS reg, p-val	Several times a day	Once a day	A few times a week	A few times a month	Rarely/Never
	Global	15.5473	40.2231	50.4918	68.8762	83.1783	15.5749	15.8191	13.4076	11.1922	11.7683	16198	20352	87951	123720	152566	<0.001	<0.001	53.7177	38.2138	33.1279	24.539	19.8931
	Algeria	16.1329	45.247	50.6572	61.759	71.9825	68.333	68.6119	63.902	63.5766	66.2178	329	522	1805	2521	6094	<0.001	<0.001	53.351	36.0344	29.8263	23.5611	20.9659
	Angola	37.401	64.2752	59.3813	63.9926	75.5863	67.641	70.9644	70.4528	69.514	73.9119	343	161	1312	1570	1187	<0.001	<0.001	36.1529	27.4812	29.5798	25.8195	23.469
	Argentina	19.3834	54.487	56.4454	70.9789	87.2967	65.2086	68.9358	70.2123	69.4228	70.3512	641	758	3223	3936	8121	<0.001	<0.001	50.1052	30.5325	30.0252	22.4457	18.2682
	Australia	11.0267	27.6041	43.5102	70.7183	87.4004	63.7281	65.9022	67.9757	70.5909	72.6399	294	453	1596	1317	767	<0.001	<0.001	51.7823	47.4926	37.6594	22.9953	18.526
	Bangladesh	18.1774	30.7987	45.5856	67.6541	70.4989	65.7119	69.5933	62.4909	65.9707	71.4143	152	187	704	1225	807	<0.001	<0.001	50.4432	42.5571	33.5743	22.8263	23.0248
	Belgium	16.3685	35.9242	56.4449	66.7032	81.2669	77.4991	75.3994	60.1591	64.4095	64.9746	45	85	383	568	638	<0.001	<0.001	48.8546	36.8547	25.3154	25.6991	16.0383
	Bolivia	6.06408	35.5992	42.465	61.6031	76.4808	78.2034	70.0958	69.9972	70.0859	72.2951	81	160	537	773	1335	<0.001	<0.001	61.5514	40.1561	36.5539	27.8477	23.3776
	Brazil	1.24076	32.9774	41.569	54.8611	65.1937	68.4465	74.2782	71.5279	74.171	78.0212	367	440	3922	6888	7005	<0.001	<0.001	64.0671	43.9899	38.2053	32.1243	29.5386
	Cameroon	45.1854	46.0755	61.7837	70.5488	72.5797	61.8267	64.8648	60.2289	61.2573	61.7954	109	58	344	437	641	<0.001	<0.001	31.9643	31.0127	21.966	20.5841	19.6975
	Canada	20.6141	41.6681	62.9204	77.4055	98.5022	66.1779	65.7418	67.7215	67.4015	67.9862	342	513	1931	1874	1229	<0.001	<0.001	47.1549	38.7534	25.961	20.8241	14.0633
	Chile	27.7881	50.5108	45.1384	59.7353	88.3528	72.4743	66.7913	73.7698	70.2915	68.3202	86	152	511	951	2932	<0.001	<0.001	54.6406	19.9607	36.6848	27.1202	16.5625
	Colombia	11.3084	53.8697	57.1486	79.0328	96.5678	68.4895	77.0091	75.1107	75.8613	73.3542	628	595	2598	3740	3905	<0.001	<0.001	56.618	35.0905	32.5956	23.0393	16.459
	Costa Rica	-2.8941	69.704	75.5469	70.4171	93.2367	69.1085	67.305	74.7309	71.7073	78.0006	37	46	213	456	688	<0.001	<0.001	59.4984	22.7671	22.9671	22.8824	18.1528
	Cote d'Ivoire	41.3788	51.1016	62.7233	68.342	79.1168	67.6762	62.7053	60.9063	61.4727	62.794	99	62	330	382	531	<0.001	<0.001	35.681	30.6211	22.2294	19.4098	17.9762
	Democratic Republic of the Congo	23.7089	72.2932	63.0859	72.5881	83.1677	63.5679	63.8258	63.7705	62.4647	64.1706	121	77	344	409	522	<0.001	<0.001	47.7356	24.1202	23.6302	19.6599	17.7658
	Dominican Republic	40.2273	92.2172	73.0406	93.3011	106.642	74.2169	68.9904	74.6279	68.8574	71.9316	86	61	381	579	913	<0.001	<0.001	40.0798	20.1335	24.4376	17.0167	14.258
	Ecuador	20.2574	60.9256	42.8171	74.7285	88.237	84.9759	78.4718	70.8166	74.1555	75.4589	57	90	418	773	1462	<0.001	<0.001	55.1133	33.3759	37.3306	23.2299	20.0349
	Egypt	7.37723	29.9869	32.3184	48.4612	68.3084	65.2952	65.3216	67.1392	66.303	68.0141	635	916	2721	6741	13789	<0.001	<0.001	57.4056	41.7714	42.216	31.8958	23.0494
	El Salvador	12.5704	55.146	65.2925	67.8947	94.3486	74.5817	67.5263	74.8753	77.906	78.2828	41	77	350	619	895	<0.001	<0.001	53.7675	37.367	26.6595	28.88	18.626
	France	13.6469	39.9749	63.2173	73.1699	90.0125	67.7121	65.571	63.2488	62.2562	60.5821	415	600	2612	3042	3670	<0.001	<0.001	51.8621	34.2143	23.7202	18.664	13.2085
	Germany	16.3378	45.7355	53.904	64.8401	79.4835	60.7002	66.9639	65.5983	64.3403	68.6468	372	607	1824	1820	1739	<0.001	<0.001	52.4749	31.4183	29.1356	22.8662	20.4867
	Guatemala	10.5984	57.6549	52.3288	69.8722	80.8857	69.4122	70.0213	74.7537	72.7659	76.7288	97	118	597	1195	1394	<0.001	<0.001	52.1805	26.6288	33.031	24.4672	20.8431
	Honduras	16.6619	76.3651	59.3921	74.4634	94.4169	74.6145	74.1192	74.4882	73.2303	71.0782	74	95	454	741	1087	<0.001	<0.001	54.6463	24.5215	30.1958	24.247	15.0598
	India	0.771679	23.5153	36.225	62.8622	77.218	66.5381	68.0147	70.2075	72.0516	72.6651	1524	2286	9165	14399	17703	<0.001	<0.001	62.4238	48.3176	40.8539	27.6679	21.8131
	Iraq	7.46187	31.0458	40.8952	54.1955	71.1424	66.7799	67.6199	67.6654	66.5321	67.1692	232	343	1406	1942	2615	<0.001	<0.001	60.4172	43.1001	36.1631	27.5839	21.2294
	Ireland	20.4571	36.7921	50.7697	67.5363	71.0489	64.4643	65.4301	66.8245	70.6234	78.5055	83	149	582	554	360	<0.001	<0.001	51.9697	36.207	30.3797	25.7407	29.3506
	Italy	24.3806	65.8297	68.2672	88.0636	91.4399	73.4744	62.8045	64.7234	57.8354	64.987	234	424	2191	2187	4507	<0.001	<0.001	47.59	19.2289	21.1955	12.3467	14.0993
	Jordan	30.5447	43.1279	46.9582	66.8349	84.2751	85.1925	68.4321	68.7953	65.3433	67.689	122	258	1161	3147	3779	<0.001	<0.001	46.6288	34.7176	32.9708	21.9763	17.3854
	Kenya	16.5385	72.2061	61.1824	75.8349	80.5445	61.887	74.7592	68.4241	69.3274	72.4935	76	50	367	687	662	<0.001	<0.001	51.3823	22.7448	27.0345	18.4715	20.8084
	Malaysia	63.8702	55.8543	60.7097	78.4316	92.1617	66.2374	69.0087	69.1102	74.6534	66.8467	27	28	301	602	352	<0.001	<0.001	27.7584	33.7915	27.6181	25.3132	14.8207
	Mexico	16.0892	62.5529	56.8566	78.1331	99.106	76.0661	77.9395	76.2042	75.9761	75.9886	1445	1582	6009	7241	7465	<0.001	<0.001	56.236	30.9258	32.7383	23.8497	17.2966
	Morocco	14.5324	45.6343	44.7491	60.8245	73.3944	68.7923	66.7613	64.5343	64.2542	67.3998	151	233	1173	1429	4478	<0.001	<0.001	51.0655	34.2061	32.7742	25.8758	20.7088
	Mozambique	38.0012	70.7344	64.8538	68.8838	79.3344	71.9004	60.7296	67.6235	69.6069	70.0139	211	151	1238	1584	1325	<0.001	<0.001	38.7271	16.2837	25.853	23.8759	20.5058
	New Zealand	20.9728	53.5867	52.7645	60.3694	74.6962	62.388	73.2433	77.0875	76.0105	79.4976	45	102	495	615	375	<0.001	<0.001	58.7863	39.1419	30.9796	29.7104	28.4591
	Nicaragua	37.0785	57.8723	52.0099	66.0053	91.5929	67.0666	78.761	78.8242	71.4662	72.4884	57	79	373	657	1500	<0.001	<0.001	35.4496	30.9168	35.6452	24.1882	17.2117
	Nigeria	50.7453	73.1779	78.896	87.5107	89.211	71.1805	61.6987	64.9492	65.0962	70.0406	247	213	1539	2998	2305	<0.001	<0.001	30.2203	18.2785	17.1696	14.7475	17.0822
	Pakistan	14.6394	28.6434	45.2734	65.6146	76.2213	67.3275	69.6282	68.3753	68.6832	70.1531	412	646	3579	8589	4481	<0.001	<0.001	51.9502	44.7253	35.0721	24.3022	20.49
	Panama	40.4524	70.6009	69.3571	87.8421	97.2223	68.7476	70.7534	71.8782	70.1977	75.8047	63	74	396	653	781	<0.001	<0.001	43.2664	26.2788	25.2472	17.7533	16.7406
	Paraguay	26.7345	62.9313	59.1508	69.6882	90.2578	70.5389	67.5382	70.8748	71.6413	72.6676	185	167	864	1007	1350	<0.001	<0.001	51.1212	27.3183	27.0874	23.4436	18.0222
	Peru	4.25316	63.534	50.5401	70.0414	95.393	77.1915	70.912	72.627	75.9047	72.4799	189	322	1194	1813	3234	<0.001	<0.001	59.7417	24.2819	35.0199	26.4322	16.2691
	Philippines	48.9755	57.344	78.1776	87.4489	107.315	73.5447	71.9314	69.2668	69.0709	68.191	602	425	2979	2622	833	<0.001	<0.001	36.5458	30.9437	20.4016	17.1975	11.9876
	Portugal	12.5031	27.506	55.7442	71.8842	84.5224	64.9169	62.4288	64.5623	64.5023	70.0926	21	45	301	784	1044	<0.001	<0.001	56.3027	44.4541	28.5935	19.8976	17.2887
	Puerto Rico	49.0958	57.389	62.2346	89.8989	105.102	80.7663	79.4219	83.5908	74.6168	69.7987	57	63	349	457	400	<0.001	<0.001	35.8651	26.5137	34.0306	18.5811	12.2991
	Saudi Arabia	13.3081	44.3193	49.049	68.4854	79.7549	73.2597	66.9053	71.3034	67.4071	70.1328	100	156	606	1137	1616	<0.001	<0.001	55.3955	33.6632	33.5115	23.3411	20.9509
	Singapore	38.1736	52.9284	59.7012	85.7611	105.894	81.3276	71.3749	68.1561	62.6899	63.5633	66	74	393	443	221	<0.001	<0.001	41.8476	28.9813	31.7203	13.9581	11.9766
	South Africa	23.6663	27.3861	45.0506	57.071	68.9011	71.8661	71.5531	69.9192	73.7041	77.6852	432	393	1952	2753	1201	<0.001	<0.001	49.7641	48.21	36.3208	31.4689	26.6357
	Spain	3.58643	37.0402	44.7971	61.0428	85.1804	67.0158	66.1497	67.7322	67.6164	69.2353	609	605	2976	3522	3770	<0.001	<0.001	61.468	39.3266	35.6472	26.2161	18.0324
	Sri Lanka	49.1107	57.996	73.0809	87.0847	99.4592	74.42	66.6605	64.5725	63.0466	64.891	43	73	483	949	697	<0.001	<0.001	29.8061	20.0635	22.1705	13.2224	13.0664
	Sudan	30.3679	79.7917	43.8207	56.5396	83.8445	81.2236	62.9989	72.6372	67.4771	62.5346	20	19	69	107	108	<0.001	<0.001	43.3926	16.5015	35.3563	26.8248	14.7125
	Tanzania	61.0677	77.8283	77.8553	96.8222	93.0782	71.4796	71.0447	74.7288	70.9095	74.2703	167	85	343	448	908	<0.001	<0.001	29.9066	22.3835	22.4895	15.0128	17.8223
	Trinidad and Tobago	34.7017	57.6434	55.1572	86.1118	101.992	71.037	72.7548	70.2632	69.8295	72.6782	65	72	531	757	396	<0.001	<0.001	41.7142	27.1651	28.317	17.8767	14.6236
	Tunisia	16.406	54.6456	39.6245	57.5783	73.4933	57.2927	63.7492	64.4975	67.0824	64.3915	67	123	402	614	2215	<0.001	<0.001	55.4147	28.3934	36.7859	26.5799	18.7354
	Ukraine	38.055	33.11	56.5545	53.0937	69.0553	82.1547	57.4868	62.296	65.2928	61.7469	51	121	368	577	1787	<0.001	<0.001	50.2362	39.7113	26.7971	28.1975	19.2212
	United Arab Emirates	20.0444	60.3837	51.7607	70.526	84.1224	68.7973	66.361	69.3844	67.0361	71.7796	65	74	282	514	665	<0.001	<0.001	47.1928	24.0185	30.5613	22.8425	20.1611
	United Kingdom	6.79655	31.2025	43.026	65.8172	79.5097	63.1925	64.5185	70.6881	72.7311	75.3103	678	1025	3404	2619	1357	<0.001	<0.001	59.6389	40.9207	37.4816	26.7829	22.7077
	United States	26.5434	43.5841	63.9088	81.938	96.9881	66.1286	68.8604	70.3154	73.5254	74.617	1498	1949	6152	4559	3206	<0.001	<0.001	46.4634	35.3104	27.3834	20.5461	16.4125
	Uruguay	24.8154	45.7802	66.4403	86.9337	95.1082	67.9276	73.2502	71.4303	63.0219	67.0168	81	175	620	891	1785	<0.001	<0.001	53.7021	42.5162	25.5002	14.3031	14.8935
	Venezuela	40.6724	69.1567	66.103	81.5367	94.2409	74.1415	71.0181	70.7769	69.9006	70.0069	431	428	2603	4562	7140	<0.001	<0.001	37.8815	24.6782	25.602	19.4374	15.8197
	Yemen	21.8007	34.3435	40.7683	59.4832	67.9654	72.7104	61.7483	64.3838	66.7382	67.0211	283	416	1503	1912	4330	<0.001	<0.001	49.067	39.6588	36.4462	26.7538	22.7728
	Zimbabwe	35.5222	71.5094	79.7851	94.1663	91.2932	64.5611	69.563	75.6663	72.0559	73.7902	108	85	343	448	908	<0.001	0.012	39.2805	23.5294	22.449	15.625	18.0617

## Sheet: Supplementary Table 6
	Supplementary Table 6: % who consume UPF daily by exercise frequency, numbers of traumas/adversities and income level
			Mean			SD			N
			Global (%)	USA (%)	India (%)	Global	USA	India	Global	USA	India
	Exercise	Less than once a week	7.33922	14.5892	6.28262	3.94198			203117	6897	18738
		Several times a week or more	6.12135	13.02	3.99615	3.60747			162959	8857	23305
	Traumas & Adversities	>3 in lifetime	9.40593	15.9833	9.93876	4.55025			12494	1503	530
		No trauma/adversity	6.51923	13.327	4.76106	3.69392			197408	5773	28758
	Income	Lowest two brackets		14.6683	4.78325					5528	15917
		Top two brackets		14.1483	6.51086					2508	6823

## Sheet: Supplementary Table 7
	Supplementary Table 7: Mental Wellbeing metrics for different exercise trauma and income grouping, globally and for individual regions/countries
	Exercise Frequency by UPF Consumption
		Global											United States											Anglosphere (core)											India											Brazil
	UPF Consumption	Exercise Frequency: Everyday+Several times a week - Average MHQ score	Exercise Frequency: Less than once a week+Rarely/Never - Average MHQ score	p-value (b/w Almost everyday/ Less than once a week	p-value b/w successive UPF frequency - Exercise Frequency: Everyday+Several times a week*	p-value b/w successive UPF frequency - Exercise Frequency: Less than once a week+Rarely/ Never *	Exercise Frequency: Everyday+Several times a week - MHQ SD	Exercise Frequency: Less than once a week+Rarely/ Never - MHQ SD	Exercise Frequency: Everyday+Several times a week - N	Exercise Frequency: Less than once a week+Rarely/Never - N	Exercise Frequency: Everyday+Several times a week - % Distressed/ Struggling	Exercise Frequency: Less than once a week+Rarely/ Never -% Distressed/ Struggling	Exercise Frequency: Everyday+Several times a week - Average MHQ score	Exercise Frequency: Less than once a week+Rarely/Never - Average MHQ score	p-value (b/w Almost everyday/ Less than once a week	p-value b/w successive UPF frequency - Exercise Frequency: Everyday+Several times a week*	p-value b/w successive UPF frequency - Exercise Frequency: Less than once a week+Rarely/ Never *	Exercise Frequency: Everyday+Several times a week - MHQ SD	Exercise Frequency: Less than once a week+Rarely/ Never - MHQ SD	Exercise Frequency: Everyday+Several times a week - N	Exercise Frequency: Less than once a week+Rarely/Never - N	Exercise Frequency: Everyday+Several times a week - % Distressed/ Struggling	Exercise Frequency: Less than once a week+Rarely/ Never -% Distressed/ Struggling	Exercise Frequency: Everyday+Several times a week - Average MHQ score	Exercise Frequency: Less than once a week+Rarely/Never - Average MHQ score	p-value (b/w Almost everyday/ Less than once a week	p-value b/w successive UPF frequency - Exercise Frequency: Everyday+Several times a week*	p-value b/w successive UPF frequency - Exercise Frequency: Less than once a week+Rarely/ Never *	Exercise Frequency: Everyday+Several times a week - MHQ SD	Exercise Frequency: Less than once a week+Rarely/ Never - MHQ SD	Exercise Frequency: Everyday+Several times a week - N	Exercise Frequency: Less than once a week+Rarely/Never - N	Exercise Frequency: Everyday+Several times a week - % Distressed/ Struggling	Exercise Frequency: Less than once a week+Rarely/ Never -% Distressed/ Struggling	Exercise Frequency: Everyday+Several times a week - Average MHQ score	Exercise Frequency: Less than once a week+Rarely/Never - Average MHQ score	p-value (b/w Almost everyday/ Less than once a week	p-value b/w successive UPF frequency - Exercise Frequency: Everyday+Several times a week*	p-value b/w successive UPF frequency - Exercise Frequency: Less than once a week+Rarely/ Never *	Exercise Frequency: Everyday+Several times a week - MHQ SD	Exercise Frequency: Less than once a week+Rarely/ Never - MHQ SD	Exercise Frequency: Everyday+Several times a week - N	Exercise Frequency: Less than once a week+Rarely/Never - N	Exercise Frequency: Everyday+Several times a week - % Distressed/ Struggling	Exercise Frequency: Less than once a week+Rarely/ Never -% Distressed/ Struggling	Exercise Frequency: Everyday+Several times a week - Average MHQ score	Exercise Frequency: Less than once a week+Rarely/Never - Average MHQ score	p-value (b/w Almost everyday/ Less than once a week	p-value b/w successive UPF frequency - Exercise Frequency: Everyday+Several times a week*
	Rarely/Never	98.0105	65.0926	<0.001	0.005	0.002	9.89113	12.1117	64264	76526	14.6399	26.545	107.023	78.2685	0.002	0.251	0.063	73.1685	74.9877	1894	1039	14.6399	20.7667	103.964	73.4047	<0.001	0.005	<0.001	8.94411	12.9785	4666	2313	15.0543	23.4	93.2704	55.322	<0.001	0.231	0.062	68.7849	72.7475	10267	6578	15.381	31.0217	82.9328	49.1079	<0.001	0.279
	A few times a month	86.2282	50.7545	<0.001	<0.001	<0.001	10.5883	11.8607	49261	63371	17.0125	32.7459	96.9975	61.605	<0.001	0.019	0.124	69.8823	74.1715	2330	1791	17.0125	28.7223	92.2676	57.4811	<0.001	<0.001	0.001	10.6941	11.6545	6595	4399	16.5263	30.4583	83.1986	39.0833	<0.001	0.002	0.010	67.2348	70.7868	7574	5729	17.8973	39.1458	73.3545	40.7521	<0.001	0.075
	A few times a week	67.238	33.9915	<0.001	0.011	0.050	11.3567	14.7482	36281	43228	24.9193	41.4777	76.6646	48.0286	0.001	0.009	0.088	70.1344	68.6264	3178	2391	24.9193	33.986	72.1332	42.7522	<0.001	<0.001	0.004	11.4599	13.8319	7763	5374	24.2416	36.6909	56.5091	16.513	<0.001	0.291	0.180	70.2926	65.3243	4121	4282	29.9019	51.9383	57.6426	27.9557	<0.001	0.321
	Once a day	56.8947	25.7357	<0.001	<0.001	<0.001	16.3255	17.4453	8085	10136	30.1087	45.7768	53.2311	33.1766	0.024	0.259	0.021	70.959	65.4511	909	842	30.1087	40.7553	50.6938	29.6074	<0.001	0.003	<0.001	7.82821	10.4603	2078	1700	32.2902	43.1553	47.2326	5.29882	<0.001	0.027	0.032	71.2188	61.2946	865	1213	36.5365	58.6566	47.4648	21.008	0.007	0.040
	Several times a day	37.5131	3.15859	<0.001	<0.001	<0.001	21.025	16.0039	5068	9856	41.2751	60.4383	43.0971	13.4042	<0.001	<0.001	<0.001	69.0521	61.4611	546	834	41.2751	52.9849	38.5556	8.26317	<0.001	<0.001	<0.001	12.0226	12.2293	1204	1526	39.5638	57.2444	26.838	-12.3957	<0.001	<0.001	<0.001	72.8417	59.0615	478	936	46.6551	70.2378	24.1758	-11.0706	<0.001	<0.001
	Traumas & Adversities by UPF Consumption
		Global											United States											Anglosphere (core)											India											Brazil
	Processed. Food	No trauma/adversity - Average MHQ Score	>3 traumas/adversities - Average MHQ score	p-value (between No trauma/adversity and >3 traumas/adversities)	p-value b/w successive UPF frequency - No trauma/adversity*	p-value b/w successive UPF frequency - >3 traumas/adversities*	No trauma/adversity - MHQ SD	>3 traumas/adversities - MHQ SD	No trauma/adversity - N	>3 traumas/adversities - N	No trauma/ adversity - % Distressed/ Struggling	>3 traumas/adversities - % Distressed/ Struggling	No trauma/adversity - Average MHQ Score	>3 traumas/adversities - Average MHQ score	p-value (between No trauma/adversity and >3 traumas/adversities)	p-value b/w successive UPF frequency - No trauma/adversity*	p-value b/w successive UPF frequency - >3 traumas/ adversities*	No trauma/adversity - MHQ SD	>3 traumas/adversities - MHQ SD	No trauma/adversity - N	>3 traumas/adversities - N	No trauma/ adversity - % Distressed/ Struggling	>3 traumas/adversities - % Distressed/ Struggling	No trauma/adversity - Average MHQ Score	>3 traumas/adversities - Average MHQ score	p-value (between No trauma/adversity and >3 traumas/adversities)	p-value b/w successive UPF frequency - No trauma/adversity*	p-value b/w successive UPF frequency - >3 traumas/ adversities*	No trauma/adversity - MHQ SD	>3 traumas/adversities - MHQ SD	No trauma/adversity - N	>3 traumas/adversities - N	No trauma/ adversity - % Distressed/ Struggling	>3 traumas/adversities - % Distressed/ Struggling	No trauma/adversity - Average MHQ Score	>3 traumas/adversities - Average MHQ score	p-value (between No trauma/adversity and >3 traumas/adversities)	p-value b/w successive UPF frequency - No trauma/adversity*	p-value b/w successive UPF frequency - >3 traumas/ adversities*	No trauma/adversity - MHQ SD	>3 traumas/adversities - MHQ SD	No trauma/adversity - N	>3 traumas/adversities - N	No trauma/ adversity - % Distressed/ Struggling	>3 traumas/adversities - % Distressed/ Struggling	No trauma/adversity - Average MHQ Score	>3 traumas/adversities - Average MHQ score	p-value (between No trauma/adversity and >3 traumas/adversities)	p-value b/w successive UPF frequency - No trauma/adversity*
	Rarely/Never	94.3932	31.6214	<0.001	0.004	0.016	13.5629	20.3089	80271	3352	15.2757	46.2708	115.209	44.3673	<0.001	0.143	0.103	66.0845	80.932	1227	209	9.55353	40.6776	109.739	40.8638	<0.001	0.009	0.001	13.8947	13.8767	2900	447	11.2161	42.5929	86.3174	19.4743	<0.001	0.421	0.109	70.4831	77.3029	11642	130	18.0853	47.0937	77.5205	21.3013	<0.001	0.112
	A few times a month	79.8528	21.3832	<0.001	<0.001	0.003	13.6107	18.0799	60498	3666	19.9482	50.1752	101.475	29.6973	<0.001	0.620	0.003	67.9701	78.9775	1493	346	13.767	44.329	94.1343	29.5005	<0.001	0.015	<0.001	16.5908	5.1706	4379	767	16.2547	44.9485	72.6542	11.0186	<0.001	0.013	0.003	69.8993	73.0995	9327	165	23.0805	56.2777	67.7826	5.64459	<0.001	0.501
	A few times a week	60.6511	7.81296	<0.001	0.038	0.618	13.888	21.2593	40439	3444	27.3913	54.69	75.8577	25.0504	<0.001	0.279	0.011	68.0924	67.5023	2005	540	21.695	48.0814	70.8849	20.7062	<0.001	0.023	<0.001	12.8348	15.6163	4956	1144	23.2904	51.4056	46.9253	-14.19	<0.001	0.425	0.096	69.5487	62.1673	5610	143	34.3832	63.2374	49.8433	-0.759457	<0.001	0.485
	Once a day	50.2914	5.90468	<0.001	<0.001	<0.001	17.0862	24.4478	9224	995	31.8877	56.2651	53.243	14.9325	<0.001	0.027	0.043	67.2769	62.3758	600	207	28.43	52.8173	51.4515	10.5645	<0.001	<0.001	<0.001	13.5111	14.6442	1467	389	29.9133	56.3777	32.5329	-4.55632	<0.001	0.011	0.028	68.1399	63.6659	1333	49	42.4642	56.095	43.5685	-8.49504	<0.001	0.047
	Several times a day	26.2834	-17.4481	<0.001	<0.001	<0.001	17.5139	28.8571	6976	1037	48.27	73.1601	35.1665	-4.86271	<0.001	<0.001	<0.001	66.3632	55.7801	448	201	43.8881	63.9765	31.4822	-6.95091	<0.001	<0.001	<0.001	8.49875	16.7386	984	349	45.2731	64.6043	13.2962	-36.3134	<0.001	<0.001	<0.001	68.4411	60.7792	846	43	54.8272	86.2547	12.9348	-36.0849	<0.001	<0.001
	Exercise Frequency+Traumas & Adversities by UPF Consumption
		Global											United States											Anglosphere (core)											India											Brazil
	Processed. Food	High: Exercise Frequency: Everyday+Several times a week +No trauma/adversity - Average MHQ Score	Low: Exercise Frequency: Less than once a week+Rarely/Never + >3 traumas/adversities - Average MHQ score	p-value (between High-low)	p-value b/w successive UPF frequency - High*	p-value b/w successive UPF frequency - Low*	High - MHQ SD	Low - MHQ SD	High: N	Low N	High - % Distressed/ Struggling	Low - % Distressed/ Struggling	High: Exercise Frequency: Everyday+Several times a week +No trauma/adversity - Average MHQ Score	Low: Exercise Frequency: Less than once a week+Rarely/Never + >3 traumas/adversities - Average MHQ score	p-value (between High-low)	p-value b/w successive UPF frequency - High*	p-value b/w successive UPF frequency - Low*	High - MHQ SD	Low - MHQ SD	High: N	Low N	High - % Distressed/ Struggling	Low - % Distressed/ Struggling	High: Exercise Frequency: Everyday+Several times a week +No trauma/adversity - Average MHQ Score	Low: Exercise Frequency: Less than once a week+Rarely/Never + >3 traumas/adversities - Average MHQ score	p-value (between High-low)	p-value b/w successive UPF frequency - High*	p-value b/w successive UPF frequency - Low*	High - MHQ SD	Low - MHQ SD	High: N	Low N	High - % Distressed/ Struggling	Low - % Distressed/ Struggling	High: Exercise Frequency: Everyday+Several times a week +No trauma/adversity - Average MHQ Score	Low: Exercise Frequency: Less than once a week+Rarely/Never + >3 traumas/adversities - Average MHQ score	p-value (between High-low)	p-value b/w successive UPF frequency - High*	p-value b/w successive UPF frequency - Low*	High - MHQ SD	Low - MHQ SD	High: N	Low N	High - % Distressed/ Struggling	Low - % Distressed/ Struggling	High: Exercise Frequency: Everyday+Several times a week +No trauma/adversity - Average MHQ Score	Low: Exercise Frequency: Less than once a week+Rarely/Never + >3 traumas/adversities - Average MHQ score	p-value (between High-low)	p-value b/w successive UPF frequency - High*
	Rarely/Never	107.796	17.0713	<0.001	0.005	0.057	11.5499	23.06	34643	1836	11.0164	52.7524	124.487	29.5369	<0.001	0.200	0.155	63.2105	69.9621	753	83	7.94704	44.9482	119.335	25.9384	<0.001	0.003	0.013	12.7995	26.7308	1803	171	9.25822	47.852	100.86	4.14536	<0.001	0.222	0.228	66.4411	76.7009	7010	57	12.6222	54.0576	94.5242	1.12393	<0.001	0.294
	A few times a month	95.9749	7.38986	<0.001	<0.001	0.047	12.1964	19.9394	25143	2094	13.4165	57.8836	113.778	15.036	<0.001	0.002	0.698	65.8462	71.4736	793	155	9.08186	49.541	105.974	12.1068	<0.001	<0.001	0.759	17.7806	11.4762	2438	305	11.8325	52.9571	90.7496	-9.17307	<0.001	0.004	0.323	64.9393	64.7855	5141	95	14.7917	69.2404	85.0766	-5.63039	<0.001	0.019
	A few times a week	75.9804	-2.15509	<0.001	0.018	0.902	12.1355	20.4788	17241	1849	20.5066	61.7576	86.5697	18.7532	<0.001	0.021	0.843	68.0577	68.3113	1121	233	18.7349	51.5567	81.5928	10.9982	<0.001	<0.001	0.478	13.0522	22.671	2803	478	19.936	57.0781	66.6947	-19.5642	<0.001	0.123	0.679	68.5358	62.482	2629	87	24.3072	69.3598	63.6816	-13.0245	<0.001	0.573
	Once a day	66.3106	-1.57438	<0.001	<0.001	<0.001	17.2665	27.3796	3897	536	24.2271	57.1976	65.3278	16.6714	<0.001	0.194	0.008	69.6223	65.6745	335	104	22.5459	46.4357	61.0939	7.25393	<0.001	0.005	0.004	13.1282	28.4731	813	178	25.4849	54.2032	52.9971	-13.7408	<0.001	0.180	0.001	70.0515	59.9076	547	27	33.2912	58.5762	56.988	-19.5346	<0.001	0.011
	Several times a day	47.2614	-26.7002	<0.001	<0.001	<0.001	19.7212	34.0407	2336	696	36.2924	77.7581	52.5487	-8.77475	<0.001	<0.001	<0.001	69.5794	54.7322	184	135	35.4789	68.7153	48.5369	-10.1684	<0.001	<0.001	<0.001	16.8585	23.3957	430	215	36.0448	68.0624	40.3353	-52.024	<0.001	<0.001	<0.001	71.7955	45.3038	288	29	38.8767	94.1287	22.5338	-54.5094	<0.001	<0.001
	Income by UPF Consumption
		United States											India											Brazil
	Processed. Food	Bottom two income buckets - Average MHQ score	Top two income buckets - Average MHQ score	p-value (between Bottom two income buckets and Top two income buckets)	p-value b/w successive UPF frequency - Bottom two income buckets*	p-value b/w successive UPF frequency - Top two income buckets*	Bottom two income buckets- MHQ SD	Top two income buckets -MHQ SD	Top two income buckets - N	Top two income buckets - N	Top two income buckets - % Distressed/ Struggling	Top two income buckets -% Distressed/Struggling	Bottom two income buckets - Average MHQ score	Top two income buckets - Average MHQ score	p-value (between Bottom two income buckets and Top two income buckets)	p-value b/w successive UPF frequency - Bottom two income buckets*	p-value b/w successive UPF frequency - Top two income buckets*	Top two income buckets- MHQ SD	Top two income buckets -MHQ SD	Top two income buckets - N	Top two income buckets - N	Top two income buckets - % Distressed/ Struggling	Top two income buckets -% Distressed/Struggling	Bottom two income buckets - Average MHQ score	Top two income buckets - Average MHQ score	p-value (between Bottom two income buckets and Top two income buckets)	p-value b/w successive UPF frequency - Bottom two income buckets*	p-value b/w successive UPF frequency - Top two income buckets*	Top two income buckets- MHQ SD	Top two income buckets -MHQ SD	Top two income buckets - N	Top two income buckets - N	Top two income buckets - % Distressed/ Struggling	Top two income buckets -% Distressed/Struggling
	Rarely/Never	88.8729	106.056	0.056	0.599	0.022	77.6043	72.9196	1031	455	11.5422	7.91209	67.705	97.0422	<0.001	0.003	0.174	73.9941	67.3876	7027	2076	25.8677	13.9091	56.4777	109.917	<0.001	0.012	0.304	77.2998	64.7898	2819	459	32.964	11.1012
	A few times a month	67.7649	101.345	<0.001	0.015	0.027	75.9119	65.0302	1380	642	15.5797	7.94393	55.8097	71.8567	0.062	0.001	0.008	72.7288	70.7419	4746	2412	30.458	23.1441	47.2744	87.7591	<0.001	0.028	0.271	73.2385	68.0983	2866	436	35.5124	16.8273
	A few times a week	47.8505	80.6171	<0.001	0.129	0.019	70.1927	65.0369	1851	935	21.664	11.5508	32.1734	43.2023	0.198	0.055	0.265	70.114	70.2313	2906	1680	43.7135	36.3171	37.5942	66.8705	<0.001	0.833	0.277	71.5929	66.8088	1663	228	40.6215	27.3671
	Once a day	26.9881	66.8916	<0.001	0.003	0.152	66.0821	65.7366	685	285	28.7591	14.7368	22.3592	25.7137	0.695	0.102	0.015	69.4027	66.0301	743	415	49.8825	45.5124	27.0033	70.5941	<0.001	0.053	0.002	64.2456	82.4518	184	28	45.9349	31.17
	Several times a day	14.5647	38.2379	0.007	<0.001	<0.001	67.0701	66.2398	581	191	46.4716	37.1728	0.398885	10.7292	0.228	<0.001	<0.001	67.1826	63.1095	495	240	63.9302	56.2742	-3.72308	27.2684	0.003	<0.001	<0.001	66.2742	79.2116	168	17	67.8388	48.9904
	Income + Exercise Frequency+Traumas & Adversities by UPF Consumption
		United States											India											Brazil
	Processed. Food	Low: Bottom two income buckets+Exercise Frequency: Less than once a week+Rarely/Never + >3 traumas/adversities - Average MHQ score	High: Top two income buckets+ Exercise Frequency: Everyday+Several times a week +No trauma/adversity - Average MHQ score	p-value (between Low and High)	p-value b/w successive UPF frequency - Low*	p-value b/w successive UPF frequency - High*	Low- MHQ SD	High -MHQ SD	Low - N	High- N	Low - % Distressed/ Struggling	High -% Distressed/Struggling	Low: Bottom two income buckets+Exercise Frequency: Less than once a week+Rarely/Never + >3 traumas/adversities - Average MHQ score	High: Top two income buckets+ Exercise Frequency: Everyday+Several times a week +No trauma/adversity - Average MHQ score	p-value (between Low and High)	p-value b/w successive UPF frequency - Low*	p-value b/w successive UPF frequency - High*	Low- MHQ SD	High -MHQ SD	Low - N	High- N	Low - % Distressed/ Struggling	High -% Distressed/Struggling	Low: Bottom two income buckets+Exercise Frequency: Less than once a week+Rarely/Never + >3 traumas/adversities - Average MHQ score	High: Top two income buckets+ Exercise Frequency: Everyday+Several times a week +No trauma/adversity - Average MHQ score	p-value (between Low and High)	p-value b/w successive UPF frequency - Low*	p-value b/w successive UPF frequency - High*	Low- MHQ SD	High -MHQ SD	Low - N	High- N	Low - % Distressed/ Struggling	High -% Distressed/Struggling
	Rarely/Never	29.1293	136.116	<0.001	0.054	0.064	69.1454	55.1181	43	144	43.0451	6.68033	-8.36258	114.87	<0.001	0.129	0.023	64.4473	60.5951	25	934	57.189	7.27152	0.186961	122.494	<0.001	0.291	0.003	64.7437	64.45	76	132	63.4207	8.80526
	A few times a month	5.02616	119.3	<0.001	0.715	0.006	72.1485	63.7779	62	157	63.3826	9.10293	-26.0565	96.1113	<0.001	0.162	0.008	48.3807	63.5827	34	968	84.7969	13.3837	-10.5851	89.1115	<0.001	0.965	0.063	59.6632	76.0674	93	97	72.2313	21.0024
	A few times a week	8.78683	93.4733	<0.001	0.169	0.003	59.9912	69.0418	107	211	54.9092	16.744	-41.7434	72.7029	<0.001	0.198	0.006	47.3183	70.4367	30	523	90.3642	21.266	-10.0793	63.9128	<0.001	0.525	0.002	67.6367	70.0258	61	47	64.786	36.4124
	Once a day	24.4244	57.6627	0.005	<0.001	0.140	62.7147	67.9483	58	68	39.7888	25.3142	-5.40208	42.7232	0.102	<0.001	0.869	75.9284	72.713	9	116	45.7182	38.0386	-24.0926	119.313	<0.001	0.009		55.3714	30.4059	8	7	80.3097	0
	Several times a day	-16.8434	79.0218	<0.001	<0.001	<0.001	55.0938	69.2408	71	35	77.6121	15.6738	-60.2038	44.9379	<0.001	<0.001	<0.001	26.4605	71.2539	11	48	100	36.6717	-57.9055	171.1		<0.001		34.5206	0	13	1	100	0
												-8.9935
		*p-value b/w successive UPF frequency - Exercise Frequency: Everyday+Several times a week
	Rarely/Never	p (rarely/never vs few times a month)
	A few times a month	p (few times a month vs few times a week)
	A few times a week	p (few times a week vs once a day)
	Once a day	p (once a day vs several times a day)
	Several times a day	p (rarely/never vs several times a day)
[truncated: 18 more columns]

## Sheet: Supplementary Table 8
Supplementary Table 8: Estimation of the magnitude of clinical mental distress associated with UPF consumption using model-based simulation for US and Anglosphere split by biological sex
		% of the sample experiencing clinical mental distress linked to UPF consumption				% reduction in clinical mental distress associated with eliminating UPF consumption (UPF-associated clinical mental distress burden)
		USA		Anglosphere		USA		Anglosphere
Age		Male	Female	Male	Female	Male	Female	Male	Female
18-34	Data	0.1739	0.1135	0.132	0.0957	0.43	0.23	0.32	0.19
	Simulation	0.069641	0.0638937	0.0683229	0.0649178	0.203946	0.142721	0.184656	0.130832
35-64	Data	0.0507	0.0787	0.0609	0.0772	0.21	0.33	0.23	0.3
	Simulation	0.0544507	0.0486114	0.0575128	0.0491	0.193798	0.16598	0.177322	0.151608
65+	Data	0.0337	0.0123	0.0354	0.0167	0.4645	0.1807	0.4	0.21
	Simulation	0.00854252	0.0058	0.00996033	0.00753325	0.320268	0.162156	0.286181	0.150061

## Sheet: Supplementary Table 9
Supplementary Table 9: Association between UPF consumption and mental wellbeing status when considering all other factors together
Model	AUC	CA	F1	Precision	Recall
Logistic Regression	0.848848	0.772546	0.787249	0.825096	0.772546
Naive Bayes	0.831174	0.803911	0.806433	0.809483	0.803911
Random Forest	0.81513	0.812825	0.797879	0.796015	0.812825
XGBoost	0.841169	0.822756	0.81122	0.809209	0.822756
